# Supplementary material for: Alarming and/or Alerting Device Effectiveness in Reducing Falls in Long-Term Care (LTC) Facilities? A Systematic Review
Source: Healthcare (Basel). 2019 Mar 25;7(1):51. doi: 10.3390/healthcare7010051 (PMC6473316; doi:10.3390/healthcare7010051)
Supplement: Supplementary file 1 [file healthcare-07-00051-s001.zip]

Archive with 1 entries (1 files):
- healthcare-456315-supplementary.xlsx
