# Supplementary material for: Alarming and/or Alerting Device Effectiveness in Reducing Falls in Long-Term Care (LTC) Facilities? A Systematic Review
Source: Healthcare (Basel). 2019 Mar 25;7(1):51. doi: 10.3390/healthcare7010051 (PMC6473316; doi:10.3390/healthcare7010051)
Supplement: Supplementary file 1 [file healthcare-07-00051-s001.zip › healthcare-456315-supplementary.xlsx]

## Sheet: Table S1
Table S1. Literature review matrix
First Author	Facilitator	Theme	Barrier	Theme
Barker [11]	Nurses perceived bed/chair alarms as a useful way to prevent resident falls	Proper implementation of alarms improves care	Nurses raised concern alarms were often not in working order.	Ineffective as stand-alone intervention
	6-PACK program used by nurses stated that low bed alarms were important	Proper implementation of alarms improves care	Nurses raised concern alarms are less effective when used in isolation or when too many are used at once	Alarm fatigue by caregiver
			Resource constraints make the use of alarms difficult on a large scale.	Increased staff burden
			Alarms alone do not reduce fall rates	Ineffective as stand-alone intervention
			6-PACK fall prevention program included bed-alarms and showed limited evidence of support	Ineffective as stand-alone intervention
Bressler [12]	An alarm system which sends a signal directly to the nurses’ station or to a beeper worn by a nurse or other caregiver might be more effective in a facility focused on Alzheimer's and dementia residents	Proper implementation of alarms improves care	Position-change alarms in a long-term care facility have a negative impact because they startle residents.	Noise of alarm startles residents
			Frequency of the alarms sounding may have been	Alarm fatigue by caregiver
			related to the number of falls which occurred
			Loud alarms could possibly be causing flight response in residents	Noise of alarm startles residents
			Alarms do not reduce falls because they are not implemented properly	Ineffective as stand-alone intervention
			Alarms were sounded throughout building and disturbed residents and staff	Alarm noise annoyance
Cangany[13]	Bed alarms as part of a comprehensive fall prevention plan reduces falls	Proper implementation of alarms improves care	Alarms alone do not reduce fall rates	Ineffective as stand-alone intervention
Capezuti [14]	Including the addition of infrared beam detectors, and settings to promote the timely activation of the alarm	Technology improvements have increased alarm efficacy	Variability in bed egress supports the need for supplemental measures to assist alarms in detecting when residents are attempting to exit their beds and provide safety	Alarm noise annoyance
			alternatives for fall prevention
	Tailoring the alarm type to resident characteristics can improve alarm performance and ultimately reduce the risk of falls and related injuries	Proper implementation of alarms improves care	Alarms connect to building systems can cause residents most at risk to be at higher risk of falling	Noise of alarms startles residents
	Dual sensor pressure-sensitive plus infra-red beam detectors bed-exit alarm was more accurate than the pressure sensitive alarm in identifying bed-exiting	Technology improvements have increased alarm efficacy
	Dual sensor alarms can prevent falls	Technology improvements have increased alarm efficacy
Chu [15]	Bed alarms as part of a comprehensive fall prevention plan reduces falls	Proper implementation of alarms improves care	Alarms alone do not reduce fall rates	Ineffective as stand-alone intervention
Coyle [16]	Keep fall prevention initiatives in the forefront and incorporate them into everyday practice and discussion	Proper implementation of alarms improves care	Equipment malfunctions associated with medical technology can increase workload for nurses	Increased staff burden
	Fall initiatives will continually change due to advancements in technology and changes in best practice	Proper implementation of alarms improves care	Wiring issues due to an aging building	Expensive to implement
	Resident education about fall prevention and safety awareness will be emphasized	Resident education about falls is important	Equipment malfunctions associated with medical technology can increase workload for nurses	Difficult to implement properly
	Alarms are key part of a systematic fall prevention program in any facility	Proper implementation of alarms improves care
Crogan [17]	Individualized alarm plans used in an effective manner may reduce falls	Proper implementation of alarms improves care	Bed and chair	Ineffective as stand-alone intervention
			alarms are not effective interventions that prevent falls in older adults
			Alarms do not reduce falls because they are not implemented properly	Difficult to implement properly
Hamm [18]	Focus on resident self-assessment and feedback of fall risk is important	Resident education about falls is important	Alarms alone do not reduce falls	Ineffective as stand-alone intervention
Hilbe [19]	Following the incorporation of bed-integrated exit alarm systems into the fall prevention program, there was an overall decrease of resident falls from an average of 5.85 falls per 1000 resident days to 2.81 falls	Proper implementation of alarms improves care	Providers of ambient assisted living	Difficult to implement properly
			applications should take privacy and ethical aspects into account
	Bed-exit alarm systems, for instance, can provide information if the person affected has left the bed if designed properly	Proper implementation of alarms improves care	Currently applied bed alarm systems are not specific enough to prevent falls	Ineffective as stand-alone intervention
	BUCINATOR technology	Technology improvements have increased alarm efficacy
	was designed to meet needs of both the nursing staff and the residents because a well-designed bed exit alarm systems can reduce falls
Holmes [20]	Use of monitoring system had a positive impact on resident quality of life	Improved resident quality of life	No significant reduction in falls was noted in two comparison groups. One with use of monitoring and the other without.	Ineffective as stand-alone intervention
Horton [21]	Feeling a greater sense of security	Improved resident quality of life	False alarms	Alarm fatigue by caregiver
	Users who wore their fall detector felt more confident and independent and	Improved resident quality of life	Devices became a “nuisance” to residents because of their functionality and application	Resident reluctance
	reported that the device improved their safety
	Monitoring devices enhance resident quality of life by reducing fear of falling	Improved resident quality of life	Residents may be reluctant to wear alarms because they don't want to inconvenience other	Resident reluctance
	Wearing a fall detection device gives residents peace of mind	Improved resident quality of life	Residents may be reluctant to wear alarms because they don't want to lose independence	Resident reluctance
			Technology of alarms require updating and this upgrading is expensive for facilities
Huey-Ming [22]	Pressure-sensitive alarm system combined with infrared beam detectors was found to be more accurate	Technology improvements have increased alarm efficacy	Resident beds are not typically kept in the recommended low position	Difficult to implement properly
	Bed-exit alarms used with confused and agitated residents may have helped reduce falls	Proper implementation of alarms reduces fall risk	When tasked with a very	Increased staff burden
			heavy workload, nurses tend to focus on primary jobs
	Nursing staff valued the bed height alert system	Staff in favor of alarms	Small sample size is a limitation of the study	Ineffective as stand-alone intervention
	Bed height alert systems have a favorable impact on reducing falls	Proper implementation of alarms reduces fall risk
Johnson [23]	Interventions such as a falls risk flag in the records/on beds, supervision when the resident is mobilizing or in the bathroom, area clear of hazards, use of hair/bed alarms	Proper implementation of alarms reduces fall risk	Falls prevention studies have revealed inconsistent evidence of effectiveness	Ineffective as stand-alone intervention
	E-learning modules on the use of multi-faceted approach to fall prevention included bed alarms	Staff training in alarm use	Bed and chair alarms must be used with a more comprehensive program to reduce fall risk	Ineffective as stand-alone intervention
Kosse [24]	Poor outcomes of alarm sensor intervention could be related to poor quality of alarm sensors	Technology improvements have increased alarm efficacy	No consistent evidence that current sensor technology reduces fall rates	Ineffective as stand-alone intervention
Lach [25]	Fear of falling has a negative impact on quality of life in LTC elders.	Improved resident quality of life	No significant association between restraints and falls rates, thus, supporting the ineffectiveness of restraints for fall prevention	Ineffective as stand-alone intervention
	Residents new a living environment are a greater fall risk	Improved care for residents with cognitive impairment with alarms
Nazir [26]	None Listed		Use of restraints leads	Difficult to implement properly
			to poor life quality and higher risk of injuries
Nitz [27]	Falls were most prevalent when	Proper implementation of alarms reduces fall risk	Many falls occur due to decrease in depth perception, and transferring to bed from chair, or while walking	Ineffective as stand-alone intervention
	residents were ambulating followed by transfer activities being undertaken independently.
	Falls during transfers from bed were reported due to “getting tangled	Proper implementation of alarms reduces fall risk
	in bedclothes”
	Most falls occur in bedrooms in nursing facilities	Proper implementation of alarms reduces fall risk
Powell-Cope [28]	Reducing the number of unassisted transfers through a modest improvement in response time to alarms	Technology improvements have increased alarm efficacy	If the false positive alarm rate was high, reduce number of alarms to ensure a heightened alertness to fall alarms.	Alarm fatigue by caregiver
	Decreased the noncompliance rate of a coworker assisting with resident alarms from 50 to 30 percent	Technology improvements have increased alarm efficacy	Create method to prevent residents from disconnecting alarms	Difficult to implement properly
	Reduce false positives by using alarm systems that allow for adjusting sensitivities	Technology improvements have increased alarm efficacy	False positives on alarms result in lack of trust by caregivers	Alarm fatigue by caregiver
	Increasing timeliness of staff response to alarms	Technology improvements have increased alarm efficacy
	Using computer modeling as a tool to analyze fall risk reduction alarms were included as potential means improve alarm performance	Technology improvements have increased alarm efficacy
Ranasinghe[29]	WISP technology showed a higher level of nurse approval	Technology improvements have increased alarm efficacy	WISP technology has limitations resulting from resident position	Difficult to implement properly
Sahota [30]	Nurses may also be able to respond more quickly to radio-pagers if alarms were restricted to a smaller number of residents	Proper implementation of alarms improves care	Bed and bedside pressure sensors using radio-paging as part of a single intervention do not reduce falls rates	Ineffective as stand-alone intervention
	Residents at the highest risk of falls would need identifying and providing with alarms	Proper implementation of alarms reduces fall risk	Alarms are not cost effective in elderly residents in acute, general medical wards	Expensive to implement
			Bed and chair alarms must be used with a more comprehensive program to reduce fall risk	Ineffective as stand-alone intervention
			Due to the multifactorial nature of the research it is difficult to determine if the result can be applicable	Ineffective as stand-alone intervention
			Bed and bedside chair pressure sensors using radio-pagers did not reduce the rate of in-resident falls	Ineffective as stand-alone intervention
Shorr [31]	Although our intervention to increase bed alarm use increased use in intervention nursing units, there was little evidence of an effect on fall-related events	Proper implementation of alarms improves care	False alarms may also contribute to "alarm fatigue"	Alarm fatigue by caregiver
			[33], in which staff no longer responds when an alarm appropriately sounds
	Bed alarm technology has improved with the use of infrared beam sensors	Technology improvements have increased alarm efficacy	Alarm signals may occur after residents had already fallen because they fell immediately on exiting the bed or chair	Difficult to implement properly
			Facility expenses related to inventory control and maintenance	Expensive to implement
			Traditional bed alarms systems produce many false positives	Alarm fatigue by caregiver
			No significant reduction in falls was noted	Ineffective as stand-alone intervention
Subermaniam [32]	M-BAS device is low cost and easy to implement and assisted in monitoring residents	Staff interaction with residents reduces fall risk	Fall data is limited as fall per specific bed do not happen frequently although resident falls may be more frequent	Ineffective as stand-alone intervention
	Modular bed absence alarm system (M-BAS) was effective in alerting nurses when residents were about to leave or had left their beds	Technology improvements have increased alarm efficacy	M-BAS system reduces false alarms to 32% but does not eliminate	Alarm fatigue by caregiver
Torres [33]	Use of bed mats with multiple sensors or side rails with pressure sensors obtained high performance	Proper implementation of alarms improves alarm efficacy	High false alarm rate might be one reason why pressure sensors have been found to be ineffective	Alarm fatigue by caregiver
	Light weight, wearable battery-less technology (WISP) paired with RFID to predict bed exits	Proper implementation of alarms improves alarm efficacy	High rate of false alarms leading to “alarm fatigue” in caregivers	Alarm fatigue by caregiver
			Cost of technology development can be cost prohibitive	Expensive to implement
Vandenberg [34]	Customized technology that can notify specific caregivers improves care quality	Proper implementation of alarms improves care	Culture of US alarm system is general and causes caregivers to be pulled away	Increased staff burden
Vassallo [35]	Bed or chair alarms are generally considered an acceptable use of "restraint" by caregivers and families. Experts generally view alarms as productive.	Proper implementation of alarms improves care	More research is required to determine if some interventions, like alarms, are acceptable measures of preventing falls	Ineffective as stand-alone intervention
Wagner [36]	Use of both radar and depth sensor technology along with wearable accelerometric devices can accurately predict risk of falling	Proper implementation of alarms reduces fall risk	Us of technology will result in false positives which negatively impact care	Alarm fatigue by caregiver
Wickramasinghe [37]	WISP and RFID combo technology performs comparably and with faster response time	Proper implementation of alarms reduces fall risk	AN RFID infrastructure is required, and the cost is significant up front	Expensive to implement
Wong [38]	Staff acceptance of the electronic sensor bed/chair alarm system was generally good.	Proper implementation of alarms reduces fall risk	system’s accuracy, sustainability, and cost effectiveness	Alarm fatigue by caregiver
	The decrease in fall rate may have resulted from several factors: effectiveness of the electronic sensor alarm system in preventing falls, increased staff attention to participants who received the alarm system, increased staff awareness of fall prevention	Technology improvements have increased alarm efficacy	Integration into the general nurse call system was detrimental	Alarm noise annoyance
	There was a significant decrease in the fall rate for all participants while the electronic sensor bed/chair alarm was in place compared with the pre-intervention period	Technology improvements have increased alarm efficacy
	A significant decrease in the fall rate for all participants while using bed/chair alarms	Proper implementation of alarms improves care
